# Supplementary material for: Sample Tracking Tool: A Comprehensive Approach Based on OpenArray Technology and R Scripting for Genomic Sample Monitoring
Source: Diagnostics (Basel). 2025 Jan 10;15(2):149. doi: 10.3390/diagnostics15020149 (PMC11763353; doi:10.3390/diagnostics15020149)
Supplement: Supplementary file 1 [file diagnostics-15-00149-s001.zip]

Archive with 4 entries (4 files):
- Table S1_round1.pdf
- Table S2_round2.pdf
- Table S3_round2.pdf
- File S1_round2.pdf
